# Supplementary material for: Syntheses and Patterns of Changes in Structural Parameters of the New Quaternary Tellurides EuRECuTe3 (RE = Ho, Tm, and Sc): Experiment and Theory
Source: Materials (Basel). 2024 Jul 9;17(14):3378. doi: 10.3390/ma17143378 (PMC11277929; doi:10.3390/ma17143378)
Supplement: Supplementary file 1 [file materials-17-03378-s001.zip]

Archive with 1 entries (1 files):
- materials-3063351-supplementary.pdf
